# Supplementary material for: Talin and kindlin use integrin tail allostery and direct binding to activate integrins
Source: Nat Struct Mol Biol. 2023 Dec 12;30(12):1913–24. doi: 10.1038/s41594-023-01139-9 (PMC10716038; doi:10.1038/s41594-023-01139-9)
Supplement: Supplementary file 3 — Chemical shift of KIND2-F0 transferred from BMRB 30659. [file 41594_2023_1139_MOESM3_ESM.xlsx]

## Sheet: Tabelle1
Residue	1H (ppm)	15N (ppm)
3 Leu	8.03	121.5
4 Asp	8.16	120.11
5 Gly	8.18	108.53
6 Ile	7.8	120.08
7 Arg	8.39	125.77
8 Met	8.49	123.84
11 Gly	8.26	108.78
13 Tyr	8.56	121.09
14 Ala	8.67	124.75
16 Gly	8.34	108.94
17 Thr	7.83	110.92
18 Trp He1	9.78	128.52
19 Glu	8.74	117.85
22 Val	8.9	126.15
23 His	8.77	126.15
24 Val	9.18	129.26
29 Arg	6.8	114.51
30 Asp	8.8	124.07
31 Val	9.12	123.52
32 Thr	8.4	120.57
33 Leu	8.77	124.98
35 Val	8.64	117.98
36 Thr	6.19	104.26
37 Gly	9.17	106.02
38 Glu	7.49	114.03
39 Val	7.22	121.79
42 Gly	9.72	106.01
44 Val	7.8	122.97
59 Ser	8.61	117.66
60 Asp	8.82	120.89
62 Ala	8.65	122.23
63 Leu	9.24	119.36
64 Trp	9.52	125.38
64 Trp He1	10.46	129.06
65 Trp	8.33	130.25
65 Trp He1	10.35	127.95
66 Glu	8.8	128.62
70 Thr	6.25	110.18
71 Trp	8.62	126.99
71Trp He1	10.06	130.57
72 Leu	9.18	125.38
76 His	8.84	117.31
77 Trp	7.53	122.75
77 Trp He1	10.03	127.7
80 Asp	8.95	118.45
81 Lys	8.14	123.54
83 Gly	7.93	107.39
84 Ile	7.74	122.1
85 Gln	7.63	125.5
86 Ala	6.91	118.42
88 Ala	7.89	124.17
90 Leu	8.55	122.52
91 Gln	9.13	119.79
91 Gln He21	7.52	110.99
91 Gln He22	6.87	110.99
93 Thr	8.82	124.39
