# Supplementary material for: Talin and kindlin use integrin tail allostery and direct binding to activate integrins
Source: Nat Struct Mol Biol. 2023 Dec 12;30(12):1913–24. doi: 10.1038/s41594-023-01139-9 (PMC10716038; doi:10.1038/s41594-023-01139-9)
Supplement: Supplementary file 5 — Primers used in this study. [file 41594_2023_1139_MOESM5_ESM.xlsx]

## Sheet: Tabelle1
Purpose	Sequence Forward		Sequence Reverse
Mutagenesis of THD membrane proximal binding site in ITGB1	aggattttcacccgtgtccgccttggcattcattttctcc		ggagaaaatgaatgccaaggcggacacgggtgaaaatcct
Deletion of domains from constructs in pCoofy17	tccaccggtctgctgctgga
Deletion of F0-F2 domains from talin-1	CTCAAGACTTACGGTGTCTC		tccaccggtctgctgctgga
QuikChange TLN1 Y395A	gatcgcacagctcattgctggctacatagatatcatccttaagaag		ctagcgtgtcgagtaacgaccgatgtatctatagtaggaattcttc
QuikChange TLN1 I396A	atcgcacagctcattgctggctacatagatatcatccttaagaagaaaaa		tagcgtgtcgagtaacgaccgatgtatctatagtaggaattcttcttttt
QuikChange TLN1 I398A	gcacagctcattgctggctacatagatatcatccttaagaagaaaaaaagctgagc		cgtgtcgagtaacgaccgatgtatctatagtaggaattcttctttttttcgactcg
QuikChange TLN1 I399A	cagctcattgctggctacatagatatcatccttaagaagaaaaaaagctgagcggc		gtcgagtaacgaccgatgtatctatagtaggaattcttctttttttcgactcgccg
QuikChange TLN1 L400A	cattgctggctacatagatatcatccttaagaagaaaaaaagctgagcggcc		gtaacgaccgatgtatctatagtaggaattcttctttttttcgactcgccgg
QuikChange TLN1 K401A	gctggctacatagatatcatccttaagaagaaaaaaagctgagcggccgc		cgaccgatgtatctatagtaggaattcttctttttttcgactcgccggcg
QuikChange TLN1 K402A	tacatagatatcatccttaaggcgaaaaaaagctgagcggccgc		atgtatctatagtaggaattccgctttttttcgactcgccggcg
QuikChange TLN1 K403A	ctacatagatatcatccttaagaagaaaaaaagctgagcggccgcactcg		gatgtatctatagtaggaattcttctttttttcgactcgccggcgtgagc
QuikChange TLN1 K404A	tggctacatagatatcatccttaagaagaaaaaaagctgagcggccgcact		accgatgtatctatagtaggaattcttctttttttcgactcgccggcgtga
QuikChange TLN1 S405A	acatagatatcatccttaagaagaaaaaaagctgagcggccgcactcg		tgtatctatagtaggaattcttctttttttcgactcgccggcgtgagc
Removal flexible loop kindlin-2	cctgggatacttgctgtcag		tccttccagctcaagcgctt
Removal PH domain kindlin-2	atcacaaccgacgtcaaccc		gtttaaatgattttctgatgtc
Deletion of residues 401-406 from THD construct	tgagcggccgcactcgagca		AAGGATGATATCTATGTAGC
Around-the-horn TLN1 K402E	C ATC CTT AAG GAA AAA AAA AGC t		ATC TAT GTA GCC AGC AAT GA
Around-the-horn TLN1 K403E	C CTT AAG AAG GAA AAA AGC tgag		ATC TAT GTA GCC AGC AAT GA
Around-the-horn TLN1 KKAA	C ATC CTT AAG GCG GCG AAA AGC tga		ATC TAT GTA GCC AGC AAT GA
Around-the-horn TLN1 KKEE	C ATC CTT AAG GAA GAA AAA AGC tga		ATC TAT GTA GCC AGC AAT GA
Around-the-horn TLN1 K402E	ATC ATC CTT AAG GAA AAA AAA AGC		ATC TAT GTA GCC AGC AAT GA
Around-the-horn TLN1 K402A	ATC ATC CTT AAG GCG AAA AAA AGC		ATC TAT GTA GCC AGC AAT GA
Introducing b1A into TLN1 F3	gcggcagcggcagcggcagcTGTGGCCATGATCGTCGCGAATTTGCGAAATTCGAGAAAGAGAAGATGAACGCCAAATGGGACACTGGGGAAAACC		TGTGGGTGGTGGTGCTCGAGTTATTTGCCTTCATACTTTGGATTCACGACCGTGGTAACTGCGCTTTTGTAAATCGGGTTTTCCCCAGTGTCCCAT
Introducing K402E mutation in human TLN1	ATC ATC CTG AAG GAA AAA AAA AGC		ATC TAT GTA GCC GGC AAT GA
Introducing K402A mutation in human TLN1	ATC ATC CTG AAG GCG AAA AAA AGC		ATC TAT GTA GCC GGC AAT GA
Cloning of b1A CT into pCoofy17 via AgeI and XhoI	TCCAGCAGCAGACCGGTGGA TGC CAT GAT CGG CGA GAA TTT GCT		GGCGGCCTCGAGTTATCACTTTCCTTCGTATTTAGGATT
K402E mutant into human FL talin-1 with quik change method	gctacatagatatcatcctgaaggagaaaaaaagcaaggatcacttt		cgatgtatctatagtaggacttcctctttttttcgttcctagtgaaa
cloning synthesized b1A CT into human ITGB1 FL via HindIII and XhoI	atatggaagcttttaatgataatt CAT GAT CGG CGA GAA TTT GCT		CGCGAACTCGAGtcaCTTTCCTTCGTATTTAGGATT
cloning b1A tail in b1A:pLZRS	ggaagcttttaatgataattCATGATCGGCGAGAATTTGCT		GCGGCCGCGAACTCGAG TCACTTTCCTTCGTATTTAGGATT
cloning b1A tail in b1A:pLZRS	TGACTCGAGTTCGCGGCCGC		aattatcattaaaagcttcc
cloning b1A tail in b1A:pLZRS	aattatcattaaaagcttccatatcagcag		AGCAAATTCTCGCCGATCATGaattatcattaaaagcttccatatcagcag
QuikChange KIND2 D4K	ctggcatccttatccccttcagagccattccaccg		cggtggaatggctctgaaggggataaggatgccag
QuikChange KIND2 D10K	gcgtagcagccctttggcatccttatcccgtccag		ctggacgggataaggatgccaaagggctgctacgc
QuikChange KIND2 C12A	cccgtccgcgtaggcgccatctggcatc		gatgccagatggcgcctacgcggacggg
QuikChange KIND2 Y13A	cgtcccgtccgcggcgcagccatctggc		gccagatggctgcgccgcggacgggacg
QuikChange KIND2 D15K	gttcccacgtccccttcgcgtagcagcca		tggctgctacgcgaaggggacgtgggaac
QuikChange KIND2 T17A	ctcagttcccacgccccgtccgcgtag		ctacgcggacggggcgtgggaactgag
QuikChange KIND2 W18A	gacgctcagttccgccgtcccgtccgcg		cgcggacgggacggcggaactgagcgtc
around-the-horn mutagenesis KIND2 C12A	gcctacgcggacgggacgtgg		gccatctggcatccttatcccgtc
around-the-horn mutagenesis KIND2 T17A	ggcgtgggaactgagcgtccatgt		ccgtccgcgtagcagcca
cloning KIND2 mutants into mCherry vector	GACTCAGATCTCGAGGAGGTATGGCTCTGGACGGGATAAG
amplify TWIST fragments	GAAGTGCCATTCCGCCTGACCT		CACTGAGCCTCCACCTAGCCT
site-directed mutagenesis of b1A W775A	ttccccagtgtccgctttggcgttcatcttctctttctcg		cgagaaagagaagatgaacgccaaagcggacactggggaa
site-directed mutagenesis of b1A Y783A	cgtggtaactgcgcttttggcaatcgggttttccccagtg		cactggggaaaacccgattgccaaaagcgcagttaccacg
