# Supplementary material for: Talin and kindlin use integrin tail allostery and direct binding to activate integrins
Source: Nat Struct Mol Biol. 2023 Dec 12;30(12):1913–24. doi: 10.1038/s41594-023-01139-9 (PMC10716038; doi:10.1038/s41594-023-01139-9)
Supplement: Supplementary file 6 — CSP analysis of NMR data. [file 41594_2023_1139_MOESM6_ESM.zip]

Archive with 4 entries (4 files):
- CSPvalues_Talin200vsIntegrin200II.xlsx
- CSPvalues_Talin200vsKind150.xlsx
- CSPvalues_Talin200vsTal200Integrin200Kind75.xlsx
- KindlinFO_vsTal100_CSP.xlsx
