# Supplementary material for: Talin and kindlin use integrin tail allostery and direct binding to activate integrins
Source: Nat Struct Mol Biol. 2023 Dec 12;30(12):1913–24. doi: 10.1038/s41594-023-01139-9 (PMC10716038; doi:10.1038/s41594-023-01139-9)
Supplement: Supplementary file 6 — CSP analysis of NMR data. [file 41594_2023_1139_MOESM6_ESM.zip › CSPvalues_Talin200vsIntegrin200II.xlsx]

## Sheet: CSPvalues_Talin150vsIntegrin200
Residue(s)	Δ 1 (ppm)	Δ 2 (ppm)	H^2	N^2	N^2/6	d+f	CSP
305Leu	0	0	0	0	0	0	0		305	305	0	305	0
307Thr	0.000351726	-0.06472	1.23711e-07	0.00418868	0.000698113	0.000698237	0.0264242		307	307	0.0264242	306	#N/A
308Tyr	-0.00572	-0.06354	3.27184e-05	0.00403733	0.000672889	0.000705607	0.0265633		308	308	0.0265633	307	0.0264242
310Val	0.01893	0.03676	0.000358345	0.0013513	0.000225216	0.000583561	0.024157		310	310	0.024157	308	0.0265633
311Ser	0.00062616	-0.09995	3.92076e-07	0.00999	0.001665	0.00166539	0.0408092		311	311	0.0408092	309	#N/A
312Phe	0.00351	-0.01674	1.23201e-05	0.000280228	4.67046e-05	5.90247e-05	0.00768275		312	312	0.00768275	310	0.024157
313Phe	0.01313	0.04189	0.000172397	0.00175477	0.000292462	0.000464859	0.0215606		313	313	0.0215606	311	0.0408092
314Leu	-0.00365	0.02367	1.33225e-05	0.000560269	9.33782e-05	0.000106701	0.0103296		314	314	0.0103296	312	0.00768275
315Val	0.000543567	0.0365	2.95465e-07	0.00133225	0.000222042	0.000222337	0.014911		315	315	0.014911	313	0.0215606
316Lys	-0.00755	-0.06216	5.70025e-05	0.00386387	0.000643978	0.00070098	0.026476		316	316	0.026476	314	0.0103296
317Glu	0.01081	-0.16745	0.000116856	0.0280395	0.00467325	0.00479011	0.0692106		317	317	0.0692106	315	0.014911
318Lys	0.02202	-0.1821	0.00048488	0.0331604	0.00552674	0.00601162	0.0775346		318	318	0.0775346	316	0.026476
319Met	0.01127	0.08435	0.000127013	0.00711492	0.00118582	0.00131283	0.036233		319	319	0.036233	317	0.0692106
320Lys	0.0015	0.09675	2.25e-06	0.00936056	0.00156009	0.00156234	0.0395265		320	320	0.0395265	318	0.0775346
322Lys	-0.0099	-0.05761	9.801e-05	0.00331891	0.000553152	0.000651162	0.0255179		322	322	0.0255179	319	0.036233
324Lys	0.00391	-0.05536	1.52881e-05	0.00306473	0.000510788	0.000526076	0.0229364		324	324	0.0229364	320	0.0395265
325Leu	0.02914	-0.04862	0.00084914	0.0023639	0.000393984	0.00124312	0.035258		325	325	0.035258	321	#N/A
326Val	0.01924	-0.16234	0.000370178	0.0263543	0.00439238	0.00476256	0.0690113		326	326	0.0690113	322	0.0255179
328Arg	0.00434	-0.07371	1.88356e-05	0.00543316	0.000905527	0.000924363	0.0304033		328	328	0.0304033	323	#N/A
329Leu	0.00497	-0.12156	2.47009e-05	0.0147768	0.00246281	0.00248751	0.0498749		329	329	0.0498749	324	0.0229364
330Leu	-0.000391993	-0.04148	1.53659e-07	0.00172059	0.000286765	0.000286919	0.0169387		330	330	0.0169387	325	0.035258
331Gly	0	0	0	0	0	0	0		331	331	0	326	0.0690113
332Ile	0.02445	0.01842	0.000597802	0.000339296	5.65494e-05	0.000654352	0.0255803		332	332	0.0255803	327	#N/A
334Lys	-0.0099	-0.09946	9.801e-05	0.00989229	0.00164872	0.00174673	0.0417938		334	334	0.0417938	328	0.0304033
336Cys	-0.00527	-0.05744	2.77729e-05	0.00329935	0.000549892	0.000577665	0.0240347		336	336	0.0240347	329	0.0498749
337Val	0.00787	-0.06962	6.19369e-05	0.00484694	0.000807824	0.000869761	0.0294917		337	337	0.0294917	330	0.0169387
338Met	0.00149	-0.10478	2.2201e-06	0.0109788	0.00182981	0.00183203	0.0428022		338	338	0.0428022	331	0
339Arg	0	0	0	0	0	0	0		339	339	0	332	0.0255803
340Val	0.01405	-0.00762	0.000197403	5.80644e-05	9.6774e-06	0.00020708	0.0143903		340	340	0.0143903	333	#N/A
341Asp	0.0061	-0.0338	3.721e-05	0.00114244	0.000190407	0.000227617	0.015087		341	341	0.015087	334	0.0417938
342Glu	0.01945	0.03272	0.000378302	0.0010706	0.000178433	0.000556736	0.0235952		342	342	0.0235952	335	#N/A
343Lys	0.01167	0.02799	0.000136189	0.00078344	0.000130573	0.000266762	0.0163329		343	343	0.0163329	336	0.0240347
344Thr	0.000266564	-0.02685	7.10564e-08	0.000720922	0.000120154	0.000120225	0.0109647		344	344	0.0109647	337	0.0294917
346Glu	0	0	0	0	0	0	0		346	346	0	338	0.0428022
347Val	0.00387	0.03471	1.49769e-05	0.00120478	0.000200797	0.000215774	0.0146893		347	347	0.0146893	339	0
348Ile	0.01387	0.07202	0.000192377	0.00518688	0.00086448	0.00105686	0.0325093		348	348	0.0325093	340	0.0143903
349Gln	0.01557	-0.10127	0.000242425	0.0102556	0.00170927	0.00195169	0.044178		349	349	0.044178	341	0.015087
350Glu	-0.00282	-0.09953	7.9524e-06	0.00990622	0.00165104	0.00165899	0.0407307		350	350	0.0407307	342	0.0235952
351Trp	0.01244	0.0107	0.000154754	0.00011449	1.90817e-05	0.000173835	0.0131847		351	351	0.0131847	343	0.0163329
352Ser	0	0	0	0	0	0	0		352	352	0	344	0.0109647
353Leu	0.02389	-0.000665509	0.000570732	4.42902e-07	7.3817e-08	0.000570806	0.0238915		353	353	0.0238915	345	#N/A
354Thr	-0.01667	-0.25468	0.000277889	0.0648619	0.0108103	0.0110882	0.105301		354	354	0.105301	346	0
355Asn	0.02571	-0.15292	0.000661004	0.0233845	0.00389742	0.00455843	0.0675161		355	355	0.0675161	347	0.0146893
356Ile	0.04694	0.2908	0.00220336	0.0845646	0.0140941	0.0162975	0.127662		356	356	0.127662	348	0.0325093
359Trp	0	0	0	0	0	0	0		359	359	0	349	0.044178
360Ala	0.02323	0.21128	0.000539633	0.0446392	0.00743987	0.00797951	0.0893281		360	360	0.0893281	350	0.0407307
362Ser	0.00818	0.10458	6.69124e-05	0.010937	0.00182283	0.00188974	0.0434712		362	362	0.0434712	351	0.0131847
364Lys	0.00245	-0.03073	6.0025e-06	0.000944333	0.000157389	0.000163391	0.0127825		364	364	0.0127825	352	0
365Ser	0.00846	0.05566	7.15716e-05	0.00309804	0.000516339	0.000587911	0.0242469		365	365	0.0242469	353	0.0238915
366Phe	0.01517	0.11413	0.000230129	0.0130257	0.00217094	0.00240107	0.0490007		366	366	0.0490007	354	0.105301
367Thr	-0.01489	-0.24023	0.000221712	0.0577105	0.00961841	0.00984012	0.0991974		367	367	0.0991974	355	0.0675161
368Leu	0.00478	0.05983	2.28484e-05	0.00357963	0.000596605	0.000619453	0.0248888		368	368	0.0248888	356	0.127662
369Asp	-0.00564	0.18474	3.18096e-05	0.0341289	0.00568814	0.00571995	0.0756304		369	369	0.0756304	357	#N/A
371Gly	0.03663	-0.1066	0.00134176	0.0113636	0.00189393	0.00323568	0.0568831		371	371	0.0568831	358	#N/A
372Asp	0.01318	-0.00729	0.000173712	5.31441e-05	8.85735e-06	0.00018257	0.0135118		372	372	0.0135118	359	0
373Tyr	0	0	0	0	0	0	0		373	373	0	360	0.0893281
375Asp	0	0	0	0	0	0	0		375	375	0	361	#N/A
378Tyr	-0.00114	-0.00605	1.2996e-06	3.66025e-05	6.10042e-06	7.40002e-06	0.0027203		378	378	0.0027203	362	0.0434712
380Val	0.02877	-0.13298	0.000827713	0.0176837	0.00294728	0.00377499	0.061441		380	380	0.061441	363	#N/A
381Gln	-0.00623	-0.07288	3.88129e-05	0.00531149	0.000885249	0.000924062	0.0303984		381	381	0.0303984	364	0.0127825
382Thr	0.00246	0.14967	6.0516e-06	0.0224011	0.00373352	0.00373957	0.061152		382	382	0.061152	365	0.0242469
383Thr	-0.00365	-0.0056	1.33225e-05	3.136e-05	5.22667e-06	1.85492e-05	0.00430687		383	383	0.00430687	366	0.0490007
384Glu	0.00326	-0.03369	1.06276e-05	0.00113502	0.000189169	0.000199797	0.014135		384	384	0.014135	367	0.0991974
385Gly	0.00914	0.04819	8.35396e-05	0.00232228	0.000387046	0.000470586	0.021693		385	385	0.021693	368	0.0248888
386Glu	0.0016	-0.0294	2.56e-06	0.00086436	0.00014406	0.00014662	0.0121087		386	386	0.0121087	369	0.0756304
387Gln	-0.00612	-0.04701	3.74544e-05	0.00220994	0.000368323	0.000405778	0.0201439		387	387	0.0201439	370	#N/A
388Ile	0	0	0	0	0	0	0		388	388	0	371	0.0568831
389Ala	0.00764	-0.12665	5.83696e-05	0.0160402	0.00267337	0.00273174	0.0522661		389	389	0.0522661	372	0.0135118
391Leu	0.04303	0.10421	0.00185158	0.0108597	0.00180995	0.00366153	0.0605106		391	391	0.0605106	373	0
392Ile	0	0	0	0	0	0	0		392	392	0	374	#N/A
393Ala	-0.00054298	-0.1476	2.94827e-07	0.0217858	0.00363096	0.00363125	0.0602599		393	393	0.0602599	375	0
394Gly	0.00147	0.12394	2.1609e-06	0.0153611	0.00256019	0.00256235	0.0506196		394	394	0.0506196	376	#N/A
395Tyr	-0.000168936	-0.03905	2.85394e-08	0.0015249	0.00025415	0.000254179	0.015943		395	395	0.015943	377	#N/A
398Ile	0	0	0	0	0	0	0		398	398	0	378	0.0027203
399Ile	-0.01753	-0.01812	0.000307301	0.000328334	5.47224e-05	0.000362023	0.0190269		399	399	0.0190269	379	#N/A
401Lys	0.00844	0.01487	7.12336e-05	0.000221117	3.68528e-05	0.000108086	0.0103965		401	401	0.0103965	380	0.061441
402Lys	0.00204	0.01242	4.1616e-06	0.000154256	2.57094e-05	2.9871e-05	0.00546544		402	402	0.00546544	381	0.0303984
403Lys	-0.03569	-0.23631	0.00127378	0.0558424	0.00930707	0.0105808	0.102863		403	403	0.102863	382	0.061152
404Lys	0.00196	-0.10567	3.8416e-06	0.0111661	0.00186102	0.00186487	0.0431841		404	404	0.0431841	383	0.00430687
405Ser	0.01225	0.03375	0.000150063	0.00113906	0.000189844	0.000339906	0.0184365		405	405	0.0184365	384	0.014135
												385	0.021693
												386	0.0121087
												387	0.0201439
												388	0
												389	0.0522661
												390	#N/A
												391	0.0605106
												392	0
												393	0.0602599
												394	0.0506196
												395	0.015943
												396	#N/A
												397	#N/A
												398	0
												399	0.0190269
												400	#N/A
												401	0.0103965
												402	0.00546544
												403	0.102863
												404	0.0431841
												405	0.0184365

## Sheet: Sheet1
305	0	308	0	stdev	2xstdev
306	0	309	0	0.0294999	0.0589998
307	0.0264242	310	0.0264242
308	0.0265633	311	0.0265633
309	0	312	0
310	0.024157	313	0.024157
311	0.0408092	314	0.0408092
312	0.00768275	315	0.00768275
313	0.0215606	316	0.0215606
314	0.0103296	317	0.0103296
315	0.014911	318	0.014911
316	0.026476	319	0.026476
317	0.0692106	320	0.0692106
318	0.0775346	321	0.0775346
319	0.036233	322	0.036233
320	0.0395265	323	0.0395265
321	0	324	0
322	0.0255179	325	0.0255179
323	0	326	0
324	0.0229364	327	0.0229364
325	0.035258	328	0.035258
326	0.0690113	329	0.0690113
327	0	330	0
328	0.0304033	331	0.0304033
329	0.0498749	332	0.0498749
330	0.0169387	333	0.0169387
331	0	334	0
332	0.0255803	335	0.0255803
333	0	336	0
334	0.0417938	337	0.0417938
335	0	338	0
336	0.0240347	339	0.0240347
337	0.0294917	340	0.0294917
338	0.0428022	341	0.0428022
339	0	342	0
340	0.0143903	343	0.0143903
341	0.015087	344	0.015087
342	0.0235952	345	0.0235952
343	0.0163329	346	0.0163329
344	0.0109647	347	0.0109647
345	0	348	0
346	0	349	0
347	0.0146893	350	0.0146893
348	0.0325093	351	0.0325093
349	0.044178	352	0.044178
350	0.0407307	353	0.0407307
351	0.0131847	354	0.0131847
352	0	355	0
353	-0.02	356	-0.02
354	0.105301	357	0.105301
355	0.0675161	358	0.0675161
356	0.127662	359	0.127662
357	0	360	0
358	0	361	0
359	0	362	0
360	0.0893281	363	0.0893281
361	0	364	0
362	0.0434712	365	0.0434712
363	0	366	0
364	0.0127825	367	0.0127825
365	0.0242469	368	0.0242469
366	0.0490007	369	0.0490007
367	0.0991974	370	0.0991974
368	0.0248888	371	0.0248888
369	0.0756304	372	0.0756304
370	0	373	0
371	0.0568831	374	0.0568831
372	0.0135118	375	0.0135118
373	-0.02	376	-0.02
374	0	377	0
375	-0.02	378	-0.02
376	0	379	0
377	0	380	0
378	0.0027203	381	0.0027203
379	0	382	0
380	0.061441	383	0.061441
381	0.0303984	384	0.0303984
382	0.061152	385	0.061152
383	0.00430687	386	0.00430687
384	0.014135	387	0.014135
385	0.021693	388	0.021693
386	0.0121087	389	0.0121087
387	0.0201439	390	0.0201439
388	0	391	0
389	0.0522661	392	0.0522661
390	0	393	0
391	0.0605106	394	0.0605106
392	0.05	395	0.05
393	0.0602599	396	0.0602599
394	-0.02	397	-0.02
395	0.015943	398	0.015943
396	0	399	0
397	0	400	0
398	-0.02	401	-0.02
399	0.0190269	402	0.0190269
400	0	403	0
401	0.0103965	404	0.0103965
402	0.00546544	405	0.00546544
403	0.102863	406	0.102863
404	-0.02	407	-0.02
405	0.0184365	408	0.0184365
