# Supplementary material for: Talin and kindlin use integrin tail allostery and direct binding to activate integrins
Source: Nat Struct Mol Biol. 2023 Dec 12;30(12):1913–24. doi: 10.1038/s41594-023-01139-9 (PMC10716038; doi:10.1038/s41594-023-01139-9)
Supplement: Supplementary file 6 — CSP analysis of NMR data. [file 41594_2023_1139_MOESM6_ESM.zip › CSPvalues_Talin200vsKind150.xlsx]

## Sheet: CSPvalues_Talin150vsKind150
Residue(s)	Δ 1 (ppm)	Δ 2 (ppm)	H^2	N^2	N^2/6	D+F	CSP
305Leu	-0.000158448	0.000366336	2.51058e-08	1.34202e-07	2.2367e-08	4.74728e-08	0.000217882		305	305	0.000217882	305	0.000217882
307Thr	0.000608625	0.00479	3.70424e-07	2.29441e-05	3.82402e-06	4.19444e-06	0.00204803		307	307	0.00204803	306	#N/A
308Tyr	-0.00313	-0.05464	9.7969e-06	0.00298553	0.000497588	0.000507385	0.0225252		308	308	0.0225252	307	0.00204803
310Val	0.00468	0.00388	2.19024e-05	1.50544e-05	2.50907e-06	2.44115e-05	0.0049408		310	310	0.0049408	308	0.0225252
311Ser	0	0	0	0	0	0	0		311	311	0	309	#N/A
312Phe	-0.000777693	0.00357	6.04806e-07	1.27449e-05	2.12415e-06	2.72896e-06	0.00165196		312	312	0.00165196	310	0.0049408
313Phe	0.00426	-0.01115	1.81476e-05	0.000124323	2.07204e-05	3.8868e-05	0.00623442		313	313	0.00623442	311	0
314Leu	0.00137	-0.01141	1.8769e-06	0.000130188	2.1698e-05	2.35749e-05	0.0048554		314	314	0.0048554	312	0.00165196
315Val	-0.00223	-0.00892	4.9729e-06	7.95664e-05	1.32611e-05	1.8234e-05	0.00427012		315	315	0.00427012	313	0.00623442
316Lys	0.00249	-0.01542	6.2001e-06	0.000237776	3.96294e-05	4.58295e-05	0.00676975		316	316	0.00676975	314	0.0048554
317Glu	0.00393	-0.01614	1.54449e-05	0.0002605	4.34166e-05	5.88615e-05	0.00767212		317	317	0.00767212	315	0.00427012
318Lys	0.00754	-0.00442	5.68516e-05	1.95364e-05	3.25607e-06	6.01077e-05	0.00775291		318	318	0.00775291	316	0.00676975
319Met	0.00593	-1.14783e-06	3.51649e-05	1.31751e-12	2.19586e-13	3.51649e-05	0.00593		319	319	0.00593	317	0.00767212
320Lys	0.00611	-0.00536	3.73321e-05	2.87296e-05	4.78827e-06	4.21204e-05	0.00649002		320	320	0.00649002	318	0.00775291
322Lys	-0.000421456	-0.02835	1.77625e-07	0.000803723	0.000133954	0.000134131	0.0115815		322	322	0.0115815	319	0.00593
324Lys	0.006	-0.03554	3.6e-05	0.00126309	0.000210515	0.000246515	0.0157008		324	324	0.0157008	320	0.00649002
325Leu	0.00775	-0.00903	6.00625e-05	8.15409e-05	1.35901e-05	7.36526e-05	0.00858211		325	325	0.00858211	321	#N/A
326Val	0.0039	-0.00399	1.521e-05	1.59201e-05	2.65335e-06	1.78633e-05	0.00422651		326	326	0.00422651	322	0.0115815
328Arg	0.00513	0.0238	2.63169e-05	0.00056644	9.44067e-05	0.000120724	0.0109874		328	328	0.0109874	323	#N/A
329Leu	0.00566	0.00269	3.20356e-05	7.2361e-06	1.20602e-06	3.32416e-05	0.00576555		329	329	0.00576555	324	0.0157008
330Leu	-0.000249756	0.01479	6.23781e-08	0.000218744	3.64573e-05	3.65197e-05	0.00604316		330	330	0.00604316	325	0.00858211
331Gly	-0.000495081	0.00238	2.45105e-07	5.6644e-06	9.44067e-07	1.18917e-06	0.00109049		331	331	0.00109049	326	0.00422651
332Ile	0.00263	-0.02387	6.9169e-06	0.000569777	9.49628e-05	0.00010188	0.0100935		332	332	0.0100935	327	#N/A
334Lys	0.00272	0.01707	7.3984e-06	0.000291385	4.85641e-05	5.59625e-05	0.00748081		334	334	0.00748081	328	0.0109874
336Cys	0	0	0	0	0	0	0		336	336	0	329	0.00576555
337Val	0.0074	-0.01963	5.476e-05	0.000385337	6.42228e-05	0.000118983	0.0109079		337	337	0.0109079	330	0.00604316
338Met	0.000298287	-0.00493	8.89751e-08	2.43049e-05	4.05082e-06	4.13979e-06	0.00203465		338	338	0.00203465	331	0.00109049
339Arg	0.00151	0.02198	2.2801e-06	0.00048312	8.05201e-05	8.28002e-05	0.00909946		339	339	0.00909946	332	0.0100935
340Val	0.00402	0.02697	1.61604e-05	0.000727381	0.00012123	0.000137391	0.0117214		340	340	0.0117214	333	#N/A
341Asp	0.00462	-0.01377	2.13444e-05	0.000189613	3.16021e-05	5.29465e-05	0.00727644		341	341	0.00727644	334	0.00748081
342Glu	0.0038	0.01895	1.444e-05	0.000359103	5.98504e-05	7.42904e-05	0.00861919		342	342	0.00861919	335	#N/A
343Lys	0.00244	-0.00441	5.9536e-06	1.94481e-05	3.24135e-06	9.19495e-06	0.00303232		343	343	0.00303232	336	0
344Thr	-0.00119	-0.0242	1.4161e-06	0.00058564	9.76067e-05	9.90228e-05	0.00995102		344	344	0.00995102	337	0.0109079
346Glu	-0.000520228	-0.04271	2.70637e-07	0.00182414	0.000304024	0.000304295	0.017444		346	346	0.017444	338	0.00203465
347Val	-0.000189737	-0.014	3.60001e-08	0.000196	3.26667e-05	3.27027e-05	0.00571862		347	347	0.00571862	339	0.00909946
348Ile	0	0	0	0	0	0	0		348	348	0	340	0.0117214
349Gln	0.000688525	-0.00333	4.74067e-07	1.10889e-05	1.84815e-06	2.32222e-06	0.00152388		349	349	0.00152388	341	0.00727644
350Glu	-0.000481304	-0.03352	2.31654e-07	0.00112359	0.000187265	0.000187497	0.0136929		350	350	0.0136929	342	0.00861919
351Trp	0.00282	0.01513	7.9524e-06	0.000228917	3.81528e-05	4.61052e-05	0.00679008		351	351	0.00679008	343	0.00303232
352Ser	0	0	0	0	0	0	0		352	352	0	344	0.00995102
353Leu	0.00287	0.01198	8.2369e-06	0.00014352	2.39201e-05	3.2157e-05	0.00567071		353	353	0.00567071	345	#N/A
354Thr	-0.000399033	-0.06111	1.59227e-07	0.00373443	0.000622405	0.000622565	0.0249512		354	354	0.0249512	346	0.017444
355Asn	0.00218	-0.01565	4.7524e-06	0.000244923	4.08204e-05	4.55728e-05	0.00675076		355	355	0.00675076	347	0.00571862
356Ile	0.00356	-0.00651	1.26736e-05	4.23801e-05	7.06335e-06	1.9737e-05	0.00444263		356	356	0.00444263	348	0
359Trp	-0.00226	0.02718	5.1076e-06	0.000738752	0.000123125	0.000128233	0.011324		359	359	0.011324	349	0.00152388
360Ala	0.000996281	-0.00594	9.92576e-07	3.52836e-05	5.8806e-06	6.87318e-06	0.00262167		360	360	0.00262167	350	0.0136929
362Ser	0.00459	-0.01838	2.10681e-05	0.000337824	5.63041e-05	7.73722e-05	0.00879614		362	362	0.00879614	351	0.00679008
364Lys	0.01009	0.02454	0.000101808	0.000602212	0.000100369	0.000202177	0.0142189		364	364	0.0142189	352	0
365Ser	-0.00495	-0.06956	2.45025e-05	0.00483859	0.000806432	0.000830935	0.0288259		365	365	0.0288259	353	0.00567071
366Phe	0.0012	0.02921	1.44e-06	0.000853224	0.000142204	0.000143644	0.0119852		366	366	0.0119852	354	0.0249512
367Thr	0.000361127	-0.00586	1.30413e-07	3.43396e-05	5.72327e-06	5.85368e-06	0.00241944		367	367	0.00241944	355	0.00675076
368Leu	-0.00572	-0.13188	3.27184e-05	0.0173923	0.00289872	0.00293144	0.0541428		368	368	0.0541428	356	0.00444263
369Asp	0.01246	-0.01419	0.000155252	0.000201356	3.35593e-05	0.000188811	0.0137408		369	369	0.0137408	357	#N/A
371Gly	0.0133	0.02351	0.00017689	0.00055272	9.212e-05	0.00026901	0.0164015		371	371	0.0164015	358	#N/A
372Asp	0.00216	0.00361	4.6656e-06	1.30321e-05	2.17202e-06	6.83762e-06	0.00261488		372	372	0.00261488	359	0.011324
373Tyr	0.00178	0.06506	3.1684e-06	0.0042328	0.000705467	0.000708636	0.0266202		373	373	0.0266202	360	0.00262167
375Asp	0.00221	0.01658	4.8841e-06	0.000274896	4.58161e-05	5.07002e-05	0.0071204		375	375	0.0071204	361	#N/A
378Tyr	0	0	0	0	0	0	0		378	378	0	362	0.00879614
380Val	0.00772	-0.06892	5.95984e-05	0.00474997	0.000791661	0.000851259	0.0291764		380	380	0.0291764	363	#N/A
381Gln	0.0045	-0.04592	2.025e-05	0.00210865	0.000351441	0.000371691	0.0192793		381	381	0.0192793	364	0.0142189
382Thr	0.00413	0.0274	1.70569e-05	0.00075076	0.000125127	0.000142184	0.0119241		382	382	0.0119241	365	0.0288259
383Thr	-4.6683e-05	-0.03646	2.1793e-09	0.00132933	0.000221555	0.000221557	0.0148848		383	383	0.0148848	366	0.0119852
384Glu	0.00118	0.00216	1.3924e-06	4.6656e-06	7.776e-07	2.17e-06	0.00147309		384	384	0.00147309	367	0.00241944
385Gly	0.00445	-0.000562163	1.98025e-05	3.16027e-07	5.26712e-08	1.98552e-05	0.00445591		385	385	0.00445591	368	0.0541428
386Glu	0.00297	0.01039	8.8209e-06	0.000107952	1.7992e-05	2.68129e-05	0.00517812		386	386	0.00517812	369	0.0137408
387Gln	0.000798772	-0.01502	6.38037e-07	0.0002256	3.76001e-05	3.82381e-05	0.0061837		387	387	0.0061837	370	#N/A
388Ile	0.00624	0.00325	3.89376e-05	1.05625e-05	1.76042e-06	4.0698e-05	0.0063795		388	388	0.0063795	371	0.0164015
389Ala	0.00399	-0.00122	1.59201e-05	1.4884e-06	2.48067e-07	1.61682e-05	0.00402097		389	389	0.00402097	372	0.00261488
391Leu	0.00715	0.04565	5.11225e-05	0.00208392	0.00034732	0.000398443	0.019961		391	391	0.019961	373	0.0266202
392Ile	0.00461	0.0211	2.12521e-05	0.00044521	7.42017e-05	9.54538e-05	0.00977004		392	392	0.00977004	374	#N/A
393Ala	0.00207	-0.02759	4.2849e-06	0.000761208	0.000126868	0.000131153	0.0114522		393	393	0.0114522	375	0.0071204
394Gly	0.00892	0.00856	7.95664e-05	7.32736e-05	1.22123e-05	9.17787e-05	0.00958012		394	394	0.00958012	376	#N/A
395Tyr	-0.00356	-0.05088	1.26736e-05	0.00258877	0.000431462	0.000444136	0.0210745		395	395	0.0210745	377	#N/A
398Ile	0.03152	-0.05521	0.00099351	0.00304814	0.000508024	0.00150153	0.0387496		398	398	0.0387496	378	0
399Ile	0.0028	0.01694	7.84e-06	0.000286964	4.78273e-05	5.56673e-05	0.00746105		399	399	0.00746105	379	#N/A
401Lys	-0.02334	-0.08377	0.000544756	0.00701741	0.00116957	0.00171432	0.0414044		401	401	0.0414044	380	0.0291764
402Lys	0.00226	-0.01018	5.1076e-06	0.000103632	1.72721e-05	2.23797e-05	0.00473072		402	402	0.00473072	381	0.0192793
403Lys	0.000982409	-0.00936	9.65127e-07	8.76096e-05	1.46016e-05	1.55667e-05	0.00394547		403	403	0.00394547	382	0.0119241
404Lys	0.01019	0.10739	0.000103836	0.0115326	0.0019221	0.00202594	0.0450104		404	404	0.0450104	383	0.0148848
405Ser	0.00288	-0.05302	8.2944e-06	0.00281112	0.00046852	0.000476814	0.0218361		405	405	0.0218361	384	0.00147309
												385	0.00445591
												386	0.00517812
												387	0.0061837
												388	0.0063795
												389	0.00402097
												390	#N/A
												391	0.019961
												392	0.00977004
												393	0.0114522
												394	0.00958012
												395	0.0210745
												396	#N/A
												397	#N/A
												398	0.0387496
												399	0.00746105
												400	#N/A
												401	0.0414044
												402	0.00473072
												403	0.00394547
												404	0.0450104
												405	0.0218361

## Sheet: Sheet1
305	0.000217882	308	0.000217882		stdev	2xstdev
306	0	309	0		0.00944495	0.0188899
307	0.00204803	310	0.00204803
308	0.0225252	311	0.0225252
309	0	312	0
310	0.0049408	313	0.0049408
311	0	314	0
312	0.00165196	315	0.00165196
313	0.00623442	316	0.00623442
314	0.0048554	317	0.0048554
315	0.00427012	318	0.00427012
316	0.00676975	319	0.00676975
317	0.00767212	320	0.00767212
318	0.00775291	321	0.00775291
319	0.00593	322	0.00593
320	0.00649002	323	0.00649002
321	0	324	0
322	0.0115815	325	0.0115815
323	0	326	0
324	0.0157008	327	0.0157008
325	0.00858211	328	0.00858211
326	0.00422651	329	0.00422651
327	0	330	0
328	0.0109874	331	0.0109874
329	0.00576555	332	0.00576555
330	0.00604316	333	0.00604316
331	0.00109049	334	0.00109049
332	0.0100935	335	0.0100935
333	0	336	0
334	0.00748081	337	0.00748081
335	0	338	0
336	0	339	0
337	0.0109079	340	0.0109079
338	0.00203465	341	0.00203465
339	0.00909946	342	0.00909946
340	0.0117214	343	0.0117214
341	0.00727644	344	0.00727644
342	0.00861919	345	0.00861919
343	0.00303232	346	0.00303232
344	0.00995102	347	0.00995102
345	0	348	0
346	0.017444	349	0.017444
347	0.00571862	350	0.00571862
348	0	351	0
349	0.00152388	352	0.00152388
350	0.0136929	353	0.0136929
351	0.00679008	354	0.00679008
352	0	355	0
353	0.00567071	356	0.00567071
354	0.0249512	357	0.0249512
355	0.00675076	358	0.00675076
356	0.00444263	359	0.00444263
357	0	360	0
358	0	361	0
359	0.011324	362	0.011324
360	0.00262167	363	0.00262167
361	0	364	0
362	0.00879614	365	0.00879614
363	0	366	0
364	0.0142189	367	0.0142189
365	0.0288259	368	0.0288259
366	0.0119852	369	0.0119852
367	0.00241944	370	0.00241944
368	0.0301428	371	0.0301428
369	0.0137408	372	0.0137408
370	0	373	0
371	0.0164015	374	0.0164015
372	0.00261488	375	0.00261488
373	0.0266202	376	0.0266202
374	0	377	0
375	0.0071204	378	0.0071204
376	0	379	0
377	0	380	0
378	0	381	0
379	0	382	0
380	0.0291764	383	0.0291764
381	0.0192793	384	0.0192793
382	0.0119241	385	0.0119241
383	0.0148848	386	0.0148848
384	0.00147309	387	0.00147309
385	0.00445591	388	0.00445591
386	0.00517812	389	0.00517812
387	0.0061837	390	0.0061837
388	0.0063795	391	0.0063795
389	0.00402097	392	0.00402097
390	0	393	0
391	0.019961	394	0.019961
392	0.00977004	395	0.00977004
393	0.0114522	396	0.0114522
394	0.00958012	397	0.00958012
395	0.0210745	398	0.0210745
396	0	399	0
397	0	400	0
398	0.0387496	401	0.0387496
399	0.00746105	402	0.00746105
400	0	403	0
401	0.0414044	404	0.0414044
402	0.00473072	405	0.00473072
403	0.00394547	406	0.00394547
404	0.0450104	407	0.0450104
405	0.0218361	408	0.0218361
