# Supplementary material for: Talin and kindlin use integrin tail allostery and direct binding to activate integrins
Source: Nat Struct Mol Biol. 2023 Dec 12;30(12):1913–24. doi: 10.1038/s41594-023-01139-9 (PMC10716038; doi:10.1038/s41594-023-01139-9)
Supplement: Supplementary file 6 — CSP analysis of NMR data. [file 41594_2023_1139_MOESM6_ESM.zip › CSPvalues_Talin200vsTal200Integrin200Kind75.xlsx]

## Sheet: CSPvalues_Talin150vsTal150Integ
Residue(s)	Δ 1 (ppm)	Δ 2 (ppm)	H^2	N^2	N^2/6	D+F	CSP
305Leu	0	0	0	0	0	0	0		305	305	0	305	0
307Thr	0.000351726	-0.06472	1.23711e-07	0.00418868	0.000698113	0.000698237	0.0264242		307	307	0.0264242	306	#N/A
308Tyr	-0.00888	-0.08571	7.88544e-05	0.0073462	0.00122437	0.00130322	0.0361002		308	308	0.0361002	307	0.0264242
310Val	0.01653	0.05817	0.000273241	0.00338375	0.000563958	0.000837199	0.0289344		310	310	0.0289344	308	0.0361002
311Ser	-0.000312064	-0.0959	9.73839e-08	0.00919681	0.0015328	0.0015329	0.0391523		311	311	0.0391523	309	#N/A
312Phe	0.000623724	-0.03141	3.89032e-07	0.000986588	0.000164431	0.00016482	0.0128382		312	312	0.0128382	310	0.0289344
313Phe	0.01093	0.01288	0.000119465	0.000165894	2.76491e-05	0.000147114	0.0121291		313	313	0.0121291	311	0.0391523
314Leu	-0.00365	0.02367	1.33225e-05	0.000560269	9.33782e-05	0.000106701	0.0103296		314	314	0.0103296	312	0.0128382
315Val	-0.00393	0.04122	1.54449e-05	0.00169909	0.000283181	0.000298626	0.0172808		315	315	0.0172808	313	0.0121291
316Lys	-0.00709	-0.08753	5.02681e-05	0.0076615	0.00127692	0.00132718	0.0364305		316	316	0.0364305	314	0.0103296
317Glu	0.01081	-0.16745	0.000116856	0.0280395	0.00467325	0.00479011	0.0692106		317	317	0.0692106	315	0.0172808
318Lys	0.01632	-0.13042	0.000266342	0.0170094	0.0028349	0.00310124	0.0556888		318	318	0.0556888	316	0.0364305
319Met	0.01127	0.08435	0.000127013	0.00711492	0.00118582	0.00131283	0.036233		319	319	0.036233	317	0.0692106
320Lys	0.00149	0.12459	2.2201e-06	0.0155227	0.00258711	0.00258933	0.0508855		320	320	0.0508855	318	0.0556888
322Lys	-0.01153	-0.01669	0.000132941	0.000278556	4.6426e-05	0.000179367	0.0133928		322	322	0.0133928	319	0.036233
324Lys	0.00367	-0.05316	1.34689e-05	0.00282599	0.000470998	0.000484466	0.0220106		324	324	0.0220106	320	0.0508855
325Leu	0.02362	-0.01265	0.000557904	0.000160022	2.66704e-05	0.000584575	0.024178		325	325	0.024178	321	#N/A
326Val	0.01924	-0.16234	0.000370178	0.0263543	0.00439238	0.00476256	0.0690113		326	326	0.0690113	322	0.0133928
328Arg	0.00434	-0.07371	1.88356e-05	0.00543316	0.000905527	0.000924363	0.0304033		328	328	0.0304033	323	#N/A
329Leu	0.00246	-0.04573	6.0516e-06	0.00209123	0.000348539	0.00035459	0.0188306		329	329	0.0188306	324	0.0220106
330Leu	-0.000950758	-0.01223	9.03941e-07	0.000149573	2.49288e-05	2.58328e-05	0.00508259		330	330	0.00508259	325	0.024178
331Gly	0	0	0	0	0	0	0		331	331	0	326	0.0690113
332Ile	0.02095	0.00581	0.000438902	3.37561e-05	5.62602e-06	0.000444529	0.0210838		332	332	0.0210838	327	#N/A
334Lys	-0.00832	0.02958	6.92224e-05	0.000874976	0.000145829	0.000215052	0.0146646		334	334	0.0146646	328	0.0304033
336Cys	-0.01058	-0.11779	0.000111936	0.0138745	0.00231241	0.00242435	0.0492377		336	336	0.0492377	329	0.0188306
337Val	0.00592	-0.03025	3.50464e-05	0.000915062	0.00015251	0.000187557	0.0136951		337	337	0.0136951	330	0.00508259
338Met	-0.00036611	-0.05935	1.34037e-07	0.00352242	0.00058707	0.000587204	0.0242323		338	338	0.0242323	331	0
339Arg	0	0	0	0	0	0	0		339	339	0	332	0.0210838
340Val	0.0108	-0.00589	0.00011664	3.46921e-05	5.78202e-06	0.000122422	0.0110644		340	340	0.0110644	333	#N/A
341Asp	0.00516	-0.01122	2.66256e-05	0.000125888	2.09814e-05	4.7607e-05	0.00689978		341	341	0.00689978	334	0.0146646
342Glu	0.01426	0.04611	0.000203348	0.00212613	0.000354355	0.000557703	0.0236157		342	342	0.0236157	335	#N/A
343Lys	0.01167	0.02799	0.000136189	0.00078344	0.000130573	0.000266762	0.0163329		343	343	0.0163329	336	0.0492377
344Thr	0.000266564	-0.02685	7.10564e-08	0.000720922	0.000120154	0.000120225	0.0109647		344	344	0.0109647	337	0.0136951
346Glu	0.0062	-0.01382	3.844e-05	0.000190992	3.18321e-05	7.02721e-05	0.00838284		346	346	0.00838284	338	0.0242323
347Val	-0.000267796	0.05883	7.17147e-08	0.00346097	0.000576828	0.0005769	0.0240187		347	347	0.0240187	339	0
348Ile	0.01207	0.1146	0.000145685	0.0131332	0.00218886	0.00233454	0.0483171		348	348	0.0483171	340	0.0110644
349Gln	0.01072	-0.11246	0.000114918	0.0126473	0.00210788	0.00222279	0.0471465		349	349	0.0471465	341	0.00689978
350Glu	-0.00282	-0.09953	7.9524e-06	0.00990622	0.00165104	0.00165899	0.0407307		350	350	0.0407307	342	0.0236157
351Trp	0.00819	0.06741	6.70761e-05	0.00454411	0.000757351	0.000824427	0.0287128		351	351	0.0287128	343	0.0163329
352Ser	0	0	0	0	0	0	0		352	352	0	344	0.0109647
353Leu	0	0	0	0	0	0	0		353	353	0	345	#N/A
354Thr	-0.01667	-0.25468	0.000277889	0.0648619	0.0108103	0.0110882	0.105301		354	354	0.105301	346	0.00838284
355Asn	0.02468	-0.11417	0.000609102	0.0130348	0.00217246	0.00278157	0.0527406		355	355	0.0527406	347	0.0240187
356Ile	0.03569	0.10586	0.00127378	0.0112063	0.00186772	0.0031415	0.0560491		356	356	0.0560491	348	0.0483171
359Trp	0	0	0	0	0	0	0		359	359	0	349	0.0471465
360Ala	0.02427	0.17616	0.000589033	0.0310323	0.00517206	0.00576109	0.0759018		360	360	0.0759018	350	0.0407307
362Ser	0.0077	0.10695	5.929e-05	0.0114383	0.00190638	0.00196567	0.0443359		362	362	0.0443359	351	0.0287128
364Lys	0.00245	-0.03073	6.0025e-06	0.000944333	0.000157389	0.000163391	0.0127825		364	364	0.0127825	352	0
365Ser	0	0	0	0	0	0	0		365	365	0	353	0
366Phe	0.01244	0.11676	0.000154754	0.0136329	0.00227215	0.0024269	0.0492636		366	366	0.0492636	354	0.105301
367Thr	-0.00442	-0.02909	1.95364e-05	0.000846228	0.000141038	0.000160574	0.0126718		367	367	0.0126718	355	0.0527406
368Leu	-0.0016	0.00312	2.56e-06	9.7344e-06	1.6224e-06	4.1824e-06	0.00204509		368	368	0.00204509	356	0.0560491
369Asp	0.00274	0.18649	7.5076e-06	0.0347785	0.00579642	0.00580393	0.0761835		369	369	0.0761835	357	#N/A
371Gly	0.03663	-0.1066	0.00134176	0.0113636	0.00189393	0.00323568	0.0568831		371	371	0.0568831	358	#N/A
372Asp	0.00953	-0.01263	9.08209e-05	0.000159517	2.65862e-05	0.000117407	0.0108355		372	372	0.0108355	359	0
373Tyr	0	0	0	0	0	0	0		373	373	0	360	0.0759018
375Asp	0	0	0	0	0	0	0		375	375	0	361	#N/A
378Tyr	-0.0013	0.0221	1.69e-06	0.00048841	8.14017e-05	8.30917e-05	0.00911546		378	378	0.00911546	362	0.0443359
380Val	0.02308	-0.14208	0.000532686	0.0201867	0.00336445	0.00389714	0.0624271		380	380	0.0624271	363	#N/A
381Gln	-0.00623	-0.07288	3.88129e-05	0.00531149	0.000885249	0.000924062	0.0303984		381	381	0.0303984	364	0.0127825
382Thr	0.00212	0.18144	4.4944e-06	0.0329205	0.00548675	0.00549124	0.0741029		382	382	0.0741029	365	0
383Thr	-0.0038	-0.00609	1.444e-05	3.70881e-05	6.18135e-06	2.06214e-05	0.00454107		383	383	0.00454107	366	0.0492636
384Glu	-0.000181226	-0.03515	3.28429e-08	0.00123552	0.00020592	0.000205953	0.0143511		384	384	0.0143511	367	0.0126718
385Gly	0.00914	0.04819	8.35396e-05	0.00232228	0.000387046	0.000470586	0.021693		385	385	0.021693	368	0.00204509
386Glu	-0.000622717	-0.01836	3.87776e-07	0.00033709	5.61816e-05	5.65694e-05	0.00752126		386	386	0.00752126	369	0.0761835
387Gln	-0.00765	-0.01289	5.85225e-05	0.000166152	2.7692e-05	8.62145e-05	0.00928518		387	387	0.00928518	370	#N/A
388Ile	0	0	0	0	0	0	0		388	388	0	371	0.0568831
389Ala	0.00762	-0.0819	5.80644e-05	0.00670761	0.00111794	0.001176	0.0342928		389	389	0.0342928	372	0.0108355
391Leu	0.03803	0.09989	0.00144628	0.00997801	0.001663	0.00310928	0.0557609		391	391	0.0557609	373	0
392Ile	0	0	0	0	0	0	0		392	392	0	374	#N/A
393Ala	-0.00193	-0.12846	3.7249e-06	0.016502	0.00275033	0.00275405	0.0524791		393	393	0.0524791	375	0
394Gly	8.88178e-16	0	7.8886e-31	0	0	7.8886e-31	8.88178e-16		394	394	8.88178e-16	376	#N/A
395Tyr	0.0041	0.02727	1.681e-05	0.000743653	0.000123942	0.000140752	0.0118639		395	395	0.0118639	377	#N/A
398Ile	0	0	0	0	0	0	0		398	398	0	378	0.00911546
399Ile	0.0038	0.15444	1.444e-05	0.0238517	0.00397529	0.00398973	0.0631643		399	399	0.0631643	379	#N/A
401Lys	0	0	0	0	0	0	0		401	401	0	380	0.0624271
402Lys	0.00179	-0.00268	3.2041e-06	7.1824e-06	1.19707e-06	4.40117e-06	0.0020979		402	402	0.0020979	381	0.0303984
403Lys	0.00157	-0.06684	2.4649e-06	0.00446759	0.000744598	0.000747062	0.0273324		403	403	0.0273324	382	0.0741029
404Lys	0	0	0	0	0	0	0		404	404	0	383	0.00454107
405Ser	0.03715	0.2623	0.00138012	0.0688013	0.0114669	0.012847	0.113345		405	405	0.113345	384	0.0143511
												385	0.021693
												386	0.00752126
												387	0.00928518
												388	0
												389	0.0342928
												390	#N/A
												391	0.0557609
												392	0
												393	0.0524791
												394	8.88178e-16
												395	0.0118639
												396	#N/A
												397	#N/A
												398	0
												399	0.0631643
												400	#N/A
												401	0
												402	0.0020979
												403	0.0273324
												404	0
												405	0.113345

## Sheet: Sheet1
305	0		stdev	2xstdev
306	0		0.0253628	0.0507256
307	0.0264242
308	0.0361002
309	0
310	0.0289344
311	0.0391523
312	0.0128382
313	0.0121291
314	0.0103296
315	0.0172808
316	0.0364305
317	0.0692106
318	0.0556888
319	0.036233
320	0.0508855
321	0
322	0.0133928
323	0
324	0.0220106
325	0.024178
326	0.0690113
327	0
328	0.0304033
329	0.0188306
330	0.00508259
331	0
332	0.0210838
333	0
334	0.0146646
335	0
336	0.0492377
337	0.0136951
338	0.0242323
339	0
340	0.0110644
341	0.00689978
342	0.0236157
343	0.0163329
344	0.0109647
345	0
346	0.00838284
347	0.0240187
348	0.0483171
349	0.0471465
350	0.0407307
351	0.0287128
352	0
353	0
354	0.105301
355	0.0527406
356	0.0560491
357	0
358	0
359	0
360	0.0759018
361	0
362	0.0443359
363	0
364	0.0127825
365	0
366	0.0492636
367	0.0126718
368	0.00204509
369	0.0761835
370	0
371	0.0568831
372	0.0108355
373	0
374	0
375	0
376	0
377	0
378	0.00911546
379	0
380	0.0624271
381	0.0303984
382	0.0741029
383	0.00454107
384	0.0143511
385	0.021693
386	0.00752126
387	0.00928518
388	0
389	0.0342928
390	0
391	0.0557609
392	0
393	0.0524791
394	0
395	0.0118639
396	0
397	0
398	0
399	0.0631643
400	0
401	0
402	0.0020979
403	0.0273324
404	0
405	0.113345
