# Supplementary material for: Talin and kindlin use integrin tail allostery and direct binding to activate integrins
Source: Nat Struct Mol Biol. 2023 Dec 12;30(12):1913–24. doi: 10.1038/s41594-023-01139-9 (PMC10716038; doi:10.1038/s41594-023-01139-9)
Supplement: Supplementary file 6 — CSP analysis of NMR data. [file 41594_2023_1139_MOESM6_ESM.zip › KindlinFO_vsTal100_CSP.xlsx]

## Sheet: KindlinFO_vsTal100_ShiftDff
Residue(s)	D1	D2	H^2	N^2	N^2/6	D+F	CSP
3Leu	0	0	0	0	0	0	0		3	3	0	3	0
4Asp	0	0	0	0	0	0	0		4	4	0	4	0
5Gly	-0.00683	0.02488	4.66489e-05	0.000619014	0.000103169	0.000149818	0.01224		5	5	0.01224	5	0.01224
6Ile	0	0	0	0	0	0	0		6	6	0	6	0
7Arg	0	0	0	0	0	0	0		7	7	0	7	0
8Met	0	0	0	0	0	0	0		8	8	0	8	0
11Gly	-0.00603	-0.01666	3.63609e-05	0.000277556	4.62593e-05	8.26202e-05	0.00908956		11	11	0.00908956	9	0
13Tyr	0	0	0	0	0	0	0		13	13	0	10	0
14Ala	-0.02554	-0.25337	0.000652292	0.0641964	0.0106994	0.0113517	0.106544		14	14	0.106544	11	0.00908956
16Gly	-0.00249	0.01684	6.2001e-06	0.000283586	4.72643e-05	5.34644e-05	0.00731193		16	16	0.00731193	12	0
17Thr	-0.00262	0.02381	6.8644e-06	0.000566916	9.4486e-05	0.00010135	0.0100673		17	17	0.0100673	13	0
19Glu	-0.01214	0.00154	0.00014738	2.3716e-06	3.95267e-07	0.000147775	0.0121563		19	19	0.0121563	14	0.106544
22Val	0	0	0	0	0	0	0		22	22	0	15	0
23His	-0.02733	0.41822	0.000746929	0.174908	0.0291513	0.0298983	0.172911		23	23	0.172911	16	0.00731193
24Val	0.00759	0.01213	5.76081e-05	0.000147137	2.45228e-05	8.21309e-05	0.00906261		24	24	0.00906261	17	0.0100673
29Arg	0	0	0	0	0	0	0		29	29	0	18	0
30Asp	0	0	0	0	0	0	0		30	30	0	19	0.0121563
31Val	0.02025	0.08197	0.000410062	0.00671908	0.00111985	0.00152991	0.0391141		31	31	0.0391141	20	0
32Thr	0	0	0	0	0	0	0		32	32	0	21	0
33Leu	0	0	0	0	0	0	0		33	33	0	22	0
35Val	0	0	0	0	0	0	0		35	35	0	23	0.172911
36Thr	-0.00359	0.05246	1.28881e-05	0.00275205	0.000458675	0.000471563	0.0217155		36	36	0.0217155	24	0.00906261
37Gly	-0.00538	-0.03018	2.89444e-05	0.000910832	0.000151805	0.00018075	0.0134443		37	37	0.0134443	25	0
38Glu	0.00113	-0.01982	1.2769e-06	0.000392832	6.54721e-05	6.6749e-05	0.00817		38	38	0.00817	26	0
39Val	0	0	0	0	0	0	0		39	39	0	27	0
42Gly	-0.00702	0.24991	4.92804e-05	0.062455	0.0104092	0.0104584	0.102267		42	42	0.102267	28	0
44Val	0	0	0	0	0	0	0		44	44	0	29	0
59Ser	0	0	0	0	0	0	0		59	59	0	30	0
60Asp	0	0	0	0	0	0	0		60	60	0	31	0.0391141
62Ala	0	0	0	0	0	0	0		62	62	0	32	0
63Leu	-0.01864	-0.14383	0.00034745	0.0206871	0.00344784	0.00379529	0.061606		63	63	0.061606	33	0
64Trp	0.01738	0.03012	0.000302064	0.000907214	0.000151202	0.000453267	0.0212901		64	64	0.0212901	34	0
65Trp	-0.00563	0.07745	3.16969e-05	0.0059985	0.00099975	0.00103145	0.0321162		65	65	0.0321162	35	0
66Glu	-0.00586	0.38396	3.43396e-05	0.147425	0.0245709	0.0246052	0.156861		66	66	0.156861	36	0.0217155
70Thr	0.00492	0.02518	2.42064e-05	0.000634032	0.000105672	0.000129878	0.0113964		70	70	0.0113964	37	0.0134443
71Trp	0	0	0	0	0	0	0		71	71	0	38	0.00817
72Leu	0.06476	0.2361	0.00419386	0.0557432	0.00929054	0.0134844	0.116122		72	72	0.116122	39	0
76His	-0.00123	0.16886	1.5129e-06	0.0285137	0.00475228	0.0047538	0.0689478		76	76	0.0689478	40	0
77Trp	-0.04667	0.31648	0.00217809	0.10016	0.0166933	0.0188714	0.137373		77	77	0.137373	41	0
80Asp	0.0054	0.00761	2.916e-05	5.79121e-05	9.65202e-06	3.8812e-05	0.00622993		80	80	0.00622993	42	0.102267
81Lys	-0.03549	-0.00525	0.00125954	2.75625e-05	4.59375e-06	0.00126413	0.0355547		81	81	0.0355547	43	0
83Gly	-0.00332	0.07989	1.10224e-05	0.00638241	0.00106374	0.00107476	0.0327835		83	83	0.0327835	44	0
84Ile	0.01589	0.04359	0.000252492	0.00190009	0.000316681	0.000569173	0.0238574		84	84	0.0238574	45	0
85Gln	0	0	0	0	0	0	0		85	85	0	46	0
86Ala	0	0	0	0	0	0	0		86	86	0	47	0
88Ala	0	0	0	0	0	0	0		88	88	0	48	0
90Leu	0	0	0	0	0	0	0		90	90	0	49	0
91Gln	-0.02431	-0.0276	0.000590976	0.00076176	0.00012696	0.000717936	0.0267943		91	91	0.0267943	50	0
93Thr	0	0	0	0	0	0	0		93	93	0	51	0
												52	0
												53	0
												54	0
												55	0
												56	0
												57	0
												58	0
												59	0
												60	0
												61	0
												62	0
												63	0.061606
												64	0.0212901
												65	0.0321162
												66	0.156861
												67	0
												68	0
												69	0
												70	0.0113964
												71	0
												72	0.116122
												73	0
												74	0
												75	0
												76	0.0689478
												77	0.137373
												78	0
												79	0
												80	0.00622993
												81	0.0355547
												82	0
												83	0.0327835
												84	0.0238574
												85	0
												86	0
												87	0
												88	0
												89	0
												90	0
												91	0.0267943
												92	0
												93	0

## Sheet: Sheet1
3	0		0.0137915
4	0
5	0.01224
6	0
7	0
8	0
9	0
10	0
11	0.00908956
12	0
13	0
14	0.106544
15	0
16	0.00731193
17	0.0100673
18	0
19	0.0121563
20	0
21	0
22	0
23	0.172911
24	0.00906261
25	0
26	0
27	0
28	0
29	0
30	0
31	0.0391141
32	0
33	0
34	0
35	0
36	0.0217155
37	0.0134443
38	0.00817
39	0
40	0
41	0
42	0.102267
43	0
44	0
45	0
46	0
47	0
48	0
49	0
50	0
51	0
52	0
53	0
54	0
55	0
56	0
57	0
58	0
59	0
60	0
61	0
62	0
63	0.061606
64	0.0212901
65	0.0321162
66	0.156861
67	0
68	0
69	0
70	0.0113964
71	0
72	0.116122
73	0
74	0
75	0
76	0.0689478
77	0.137373
78	0
79	0
80	0.00622993
81	0.0355547
82	0
83	0.0327835
84	0.0238574
85	0
86	0
87	0
88	0
89	0
90	0
91	0.0267943
92	0
93	0
