# Supplementary material for: Talin and kindlin use integrin tail allostery and direct binding to activate integrins
Source: Nat Struct Mol Biol. 2023 Dec 12;30(12):1913–24. doi: 10.1038/s41594-023-01139-9 (PMC10716038; doi:10.1038/s41594-023-01139-9)
Supplement: Supplementary file 7 — Supporting data for Ca–Cb plots. [file 41594_2023_1139_MOESM7_ESM.xlsx]

## Sheet: IntegrinApo_CaCb
	ΔCα		ΔCβ			ΔCα-ΔCβ
1	-2.46	1	-2.724		1	0.264
4	-2.318	4	-3.057		4	0.739
5	-2.589	5	-3.11		5	0.521
7	-2.137	7	-2.841		7	0.704
10	-2.774	10	-3.289		10	0.515
11	-5.519	11	-4.757		11	-0.762
12	-2.395	12	-3.585		12	1.19
13	-1.441	13	-2.113		13	0.672
15	-2.796	15	-2.734		15	-0.062
16	-2.173	16	-2.869		16	0.696
17	-2.098	17	-2.863		17	0.765
18	-3.299	18	-2.651		18	-0.648
20	-2.929	20	-2.165		20	-0.764
23	-3.549	23	-1.924		23	-1.625
25	-2.64	25	-2.562		25	-0.078
26	-3.353	26	-2.868		26	-0.485
27	-2.926	27	-2.542		27	-0.384
28	-3.112	28	-2.137		28	-0.975
29	-2.666	29	-2.667		29	0.001
30	-3.031	30	-2.374		30	-0.657
31	-3.259	31	-1.953		31	-1.306
32	-3.436	32	-1.879		32	-1.557
33	-3.161	33	-2.167		33	-0.994
34	-3.054	34	-2.182		34	-0.872
39	-3.382	39	-3.352		39	-0.03
41	-1.766	41	-2.114		41	0.348

## Sheet: Int_Plot
1	0.264		758	0.264
2	0		759
3	0		760
4	0.739		761	0.739
5	0.521		762	0.521
6	0		763	0
7	0.704		764	0.704
8	0		765
9	0		766
10	0.515		767	0.515
11	0		768	0
12	1.19		769	1.19
13	0.67		770	0.67
14	0		771
15	-0.062		772	-0.062
16	0.696		773	0.696
17	0.765		774	0.765
18	-0.648		775	-0.648
19	0		776
20	-0.764		777	-0.764
21	0		778
22	0		779
23	-1.625		780	-1.625
24	0		781
25	-0.078		782	-0.078
26	-0.485		783	-0.485
27	-0.384		784	-0.384
28	-0.975		785	-0.975
29	0.001		786	0.001
30	-0.657		787	-0.657
31	-1.306		788	-1.306
32	-1.557		789	-1.557
33	-0.994		790	-0.994
34	-0.872		791	-0.872
35	0		792
36	0		793
37	0		794
38	0		795
39	-0.03		796	-0.03
40	0		797
41	0.348		798	0.348

## Sheet: IntegrinTalin_CaCb
	ΔCα		ΔCβ			ΔCα-ΔCβ
1	-2.444	1	-2.739		1	0.295
4	-2.342	4	-3.079		4	0.737
5	-2.491	5	-2.991		5	0.5
7	-2.18	7	-2.837		7	0.657
10	-2.665	10	-3.147		10	0.482
12	-2.343	12	-3.304		12	0.961
15	-2.793	15	-2.731		15	-0.062
16	-2.225	16	-2.703		16	0.478
17	-2.085	17	-2.856		17	0.771
18	-3.386	18	-2.589		18	-0.797
20	-2.963	20	-2.267		20	-0.696
28	-3.099	28	-2.182		28	-0.917
30	-3.087	30	-2.354		30	-0.733
31	-3.261	31	-1.962		31	-1.299
32	-3.396	32	-1.867		32	-1.529
33	-3.165	33	-2.131		33	-1.034
39	-3.263	39	-3.079		39	-0.184
41	-1.676	41	-2.02		41	0.344

## Sheet: IntTal_Plot
1	0.295		758	0.295
2			759
3			760
4	0.737		761	0.737
5	0.5		762	0.5
6			763
7	0.657		764	0.657
8			765
9			766
10	0.482		767	0.482
11			768
12	0.961		769	0.961
13			770
14			771
15	-0.062		772	-0.062
16	0.478		773	0.478
17	0.771		774	0.771
18	-0.797		775	-0.797
19			776
20	-0.696		777	-0.696
21			778
22			779
23			780
24			781
25			782
26			783
27			784
28	-0.917		785	-0.917
29			786
30	-0.733		787	-0.733
31	-1.299		788	-1.299
32	-1.529		789	-1.529
33	-1.034		790	-1.034
34			791
35			792
36			793
37			794
38			795
39	-0.184		796	-0.184
40			797
41	0.344		798	0.344

## Sheet: IntegrinKindlin_CaCb
	ΔCα		ΔCβ			ΔCα-ΔCβ
1	-2.629	1	-2.822		1	0.193
4	-2.438	4	-3.084		4	0.646
5	-2.452	5	-2.788		5	0.336
6	-4.777	6	-5.075		6	0.298
7	-2.239	7	-2.827		7	0.588
12	-2.18	12	-3.091		12	0.911
13	-2.376	13	-3.02		13	0.644
15	-2.791	15	-2.723		15	-0.068
16	-2.202	16	-2.777		16	0.575
17	-2.234	17	-2.882		17	0.648
18	-3.36	18	-2.635		18	-0.725
19	-2.982	19	-2.86		19	-0.122
20	-3.028	20	-2.17		20	-0.858
23	-3.573	23	-1.888		23	-1.685
25	-2.62	25	-2.565		25	-0.055
26	-3.384	26	-2.975		26	-0.409
27	-2.97	27	-2.569		27	-0.401
28	-3.087	28	-2.126		28	-0.961
29	-2.652	29	-2.568		29	-0.084
30	-3.084	30	-2.458		30	-0.626
31	-3.284	31	-1.977		31	-1.307
32	-3.462	32	-1.858		32	-1.604
33	-3.173	33	-2.267		33	-0.906
34	-3.077	34	-2.224		34	-0.853
39	-2.839	39	4.192		39	-7.031
40	-2.62	40	-2.554		40	-0.066
41	-1.64	41	-1.982		41	0.342

## Sheet: IntKin_Plot
1	0.193		758	0.193
2			759
3			760
4	0.646		761	0.646
5	0.336		762	0.336
6	0.298		763	0.298
7	0.588		764	0.588
8			765
9			766
10			767
11	0		768	0
12	0.911		769	0.911
13	0.644		770	0.644
14	0		771	0
15	-0.068		772	-0.068
16	0.575		773	0.575
17	0.648		774	0.648
18	-0.725		775	-0.725
19	-0.122		776	-0.122
20	-0.858		777	-0.858
21			778
22			779
23	-1.685		780	-1.685
24			781
25	-0.055		782	-0.055
26	-0.409		783	-0.409
27	-0.401		784	-0.401
28	-0.961		785	-0.961
29	-0.084		786	-0.084
30	-0.626		787	-0.626
31	-1.307		788	-1.307
32	-1.604		789	-1.604
33	-0.906		790	-0.906
34	-0.853		791	-0.853
35			792
36			793
37			794
38			795
39			796
40	-0.066		797	-0.066
41	0.342		798	0.342

## Sheet: IntegrinTalinKindlin_CaCb
	ΔCα		ΔCβ			ΔCα-ΔCβ
1	-2.64	1	-2.82		1	0.18
4	-2.436	4	-3.112		4	0.676
5	-2.403	5	-2.77		5	0.367
7	-2.186	7	-2.838		7	0.652
12	-2.177	12	-3.115		12	0.938
13	-2.322	13	-2.988		13	0.666
15	-2.745	15	-2.697		15	-0.048
16	-2.321	16	-3.258		16	0.937
17	-2.232	17	-2.91		17	0.678
18	-3.465	18	-2.441		18	-1.024
20	-2.975	20	-2.096		20	-0.879
21	0	21			21	0
33	-3.287	33	-2.308		33	-0.979
34	-3.087	34	-2.248		34	-0.839
35	-3.669	35	-2.053		35	-1.616
40	0	40			40	0
41	-1.569	41	-1.949		41	0.38

## Sheet: IntKinTal_Plot
1	0.18		758	0.18
2			759
3			760
4	0.676		761	0.676
5	0.367		762	0.367
6			763
7	0.652		764	0.652
8			765
9			766
10			767
11			768
12	0.938		769	0.938
13	0.666		770	0.666
14			771
15	-0.048		772	-0.048
16	0.937		773	0.937
17	0.678		774	0.678
18	-1.024		775	-1.024
19			776
20	-0.879		777	-0.879
21			778
22			779
23			780
24			781
25			782
26			783
27			784
28			785
29			786
30			787
31			788
32			789
33	-0.979		790	-0.979
34	-0.839		791	-0.839
35	-1.616		792	0
36			793
37			794
38			795
39			796
40			797
41	0.38		798	0.38
