# Supplementary material for: Talin and kindlin use integrin tail allostery and direct binding to activate integrins
Source: Nat Struct Mol Biol. 2023 Dec 12;30(12):1913–24. doi: 10.1038/s41594-023-01139-9 (PMC10716038; doi:10.1038/s41594-023-01139-9)
Supplement: Supplementary file 8 — Data used to create all graphs in main and Extended Data figures. [file 41594_2023_1139_MOESM8_ESM.xlsx]

## Sheet: Fig 1C
Residue	Intensity Ratio [-] in presence of			dKIND2	TLN1-F3	dKIND2 + TLN1-F3
758				0.8404	0.84663	0.3122
759
760
761				0.77182	0.82251	0.31779
762				0.8621	0.90158	0.37059
763				0.83871	0.96055	0.37653
764				0.61452	0.89611	0.33111
765				0.70362	0.86882	0.32135
766				0.702	0.78835	0.32827
767				0.73541	0.87434	0.38937
768				0.84809	0.80747	0.31977
769				0.8864	0.92588	0.37648
770				0.87498	0.66057	0.31547
771				0.45504	0.70943	0.25321
772				0.74702	0.72366	0.13492
773				0.64912	0.49568	0.19882
774				0.80744	0.84254	0.38523
775				0.74712	0.83692	0.30391
776				0.56829	0.46722	0.24039
777				0.77767	0.76923	0.28897
778				0.74777	0.44518	0.21293
779				0.7293	0.37896	0.23422
780				0.58146	0.51231	0.18527
781
782				0.61831	0.18919	0.16222
783				0.27301	0.17565	0.05981
784				0.3286	0.36285	0.12466
785				0.31745	0.59454	0.01023
786				0.50028	0.27461	0.0694
787				0.34432	0.96795	0.24605
788				0.25383	0.87585	0.15182
789				0.26366	0.86867	0.08991
790				0.23272	0.91336	0.22312
791				0.26544	0.98231	0.26379
792				0.23374	0.85158	0.11411
793
794
795				0.24866	0.82167	0.22958
796				0.20366	0.90188	0.17191
797				0.24853	0.85519	0.18553
798				0.3122	0.94138	0.3229

## Sheet: Fig 1E
Graphs
	THD1		THD1		THD1		THD1		THD1			THD1 + KIND2		THD1 + KIND2		THD1 + KIND2		THD1 + KIND2		THD1 + KIND2
	c [nM]	fraction bound [-]	c [nM]	fraction bound [-]	c [nM]	fraction bound [-]	c [nM]	fraction bound [-]	c [nM]	fraction bound [-]		c [nM]	fraction bound [-]	c [nM]	fraction bound [-]	c [nM]	fraction bound [-]	c [nM]	fraction bound [-]	c [nM]	fraction bound [-]
	36.6211	-0.01607	36.6211	-0.00937	362.142	-0.01721	361.816	0.00126	357.91	0.00227		36.2854	0.0108	276.856	0.01236	251.953	0.03756	361.816	0.00313	361.816	0.01165
	73.2422	0.02335	73.2422	-0.00388	724.283	0.05607	723.633	0.01634	715.82	-0.01175		72.5708	0.01596	553.711	0.00785	503.906	-0.04345	723.633	0.00478	723.633	-0.00801
	146.484	0.00656	146.484	0.00803	1448.57	0.0383	1447.27	0.03239	1431.64	0.0348		145.142	-0.00487	1107.42	0.00782	1007.81	0.00977	1447.27	0.01975	1447.27	0.02546
	292.969	-0.01789	292.969	0.00581	2897.13	0.03918	2894.53	0.04764	2863.28	0.04042		290.283	0.00155	2214.84	0.02601	2015.62	0.04708	2894.53	-0.00186	2894.53	0.01339
	585.938	0.000834152	585.938	-0.01122	5794.27	0.07322	5789.06	0.02335	5726.56	0.0786		580.566	0.01077	4429.69	0.04731	4031.25	0.10177	5789.06	0.04126	5789.06	0.01954
	1171.88	0.00122	1171.88	-0.000666254	11588.5	0.14728	11578.1	0.10205	11453.1	0.12179		1161.13	0.02698	8859.38	0.08504	8062.5	0.1318	11578.1	0.08003	11578.1	0.07436
	2343.75	0.00789	2343.75	0.01716	23177.1	0.23526	23156.2	0.18604	22906.2	0.18209		2322.27	0.04713	17718.8	0.15159	16125	0.15791	23156.2	0.15111	23156.2	0.16376
	4687.5	0.03055	4687.5	0.04702	46354.1	0.43094	46312.5	0.26703	45812.5	0.28501		4644.53	0.04457	35437.5	0.26405	32250	0.35955	46312.5	0.23041	46312.5	0.26515
	9375	0.08965	9375	0.10004	92708.2	0.58976	92625	0.49281	91625	0.50322		9289.06	0.10443	70875	0.41738	64500	0.56122	92625	0.38587	92625	0.33146
	18750	0.158	18750	0.15203	185416	0.79409	185250	0.67987	183250	0.72036		18578.1	0.1806	141750	0.63026	129000	0.67888	185250	0.56187	185250	0.59196
	37500	0.29782	37500	0.25801	370833	0.89569	370500	0.81186	366500	0.85513		37156.2	0.31107	283500	0.76388	258000	0.81249	370500	0.72798	370500	0.74477
	75000	0.34976	75000	0.38302	741666	0.86439	741000	0.84497	733000	0.82952		74312.5	0.48325	567000	0.8414			741000	0.83075	741000	0.82032
	150000	0.52829	150000	0.55162								148625	0.70424
	300000	0.74497	300000	0.73751								297250	0.8803
												594500	0.88636
												1189000	0.88397
Bar chart
	Kd(THD1) [nM]	Kd(THD1 + KIND2) [nM]
	116906	72889.5
	113841	93195.1
	100614	57948.9
	89782	144857
	118812	142734

## Sheet: Fig 1F
Graphs
	KIND2		KIND2		KIND2		KIND2		KIND2		KIND2		KIND2		KIND2			KIND2 + THD1		KIND2 + THD1		KIND2 + THD1		KIND2 + THD1			KIND2 + THD2		KIND2 + THD2		KIND2 + THD2
	c [nM]	fraction bound [-]	c [nM]	fraction bound [-]	c [nM]	fraction bound [-]	c [nM]	fraction bound [-]	c [nM]	fraction bound [-]	c [nM]	fraction bound [-]	c [nM]	fraction bound [-]	c [nM]	fraction bound [-]		c [nM]	fraction bound [-]	c [nM]	fraction bound [-]	c [nM]	fraction bound [-]	c [nM]	fraction bound [-]		c [nM]	fraction bound [-]	c [nM]	fraction bound [-]	c [nM]	fraction bound [-]
	2.3773	-0.00617	2.4872	0.0446	6.1035	0.01853	31.3315	0.06196	128.174	0.06404	209.961	0.04694	97.6563	-0.09195	93.9941	-0.0204		304.297	-0.00123	8.728	0.00896	38.0371	-0.03564	97.6563	0.17625		93.2617	0.01655	56.1523	0.01602	56.1523	-0.06289
	4.7546	0.06596	4.9744	-0.03613	12.207	-0.01525	62.6631	0.04165	256.348	-0.01744	419.922	0.06398	195.312	0.04733	187.988	0.02687		608.594	0.04236	17.4561	-0.02849	76.0742	0.04754	195.312	-0.00819		186.523	-0.02722	112.305	-0.06121	112.305	0.10447
	9.5093	-0.06035	9.9487	-0.02022	24.4141	0.03209	125.326	-0.01212	512.695	0.05153	839.844	0.06659	390.625	0.35538	375.977	0.20427		1217.19	0.05169	34.9121	-0.07348	152.148	0.00896	390.625	-0.05932		373.047	0.000924121	224.609	0.03301	224.609	0.08168
	19.0186	0.05995	19.8975	0.04708	48.8281	-0.01975	250.652	0.02802	1025.39	0.12117	1679.69	0.17984	781.25	-0.08012	751.953	0.06551		2434.38	0.06424	69.8242	0.07579	304.297	-0.0053	781.25	0.00984		746.094	0.09307	449.219	0.10004	449.219	-0.18282
	38.0371	0.03716	39.7949	0.000431144	97.6563	0.04448	501.305	0.02119	2050.78	0.05279	3359.38	0.2783	1562.5	0.11093	1503.91	-0.03107		4868.75	0.07762	139.648	-0.03456	608.594	0.03805	1562.5	-0.06143		1492.19	0.04698	898.438	-0.04047	898.438	0.10656
	76.0742	-0.05373	79.5898	0.04353	195.312	-0.01389	1002.61	0.11193	4101.56	0.26432	6718.75	0.44971	3125	0.38282	3007.81	0.38116		9737.5	0.27986	279.297	0.00517	1217.19	0.04733	3125	0.05009		2984.38	0.14378	1796.88	0.04166	1796.88	0.09418
	152.148	0.05838	159.18	0.01589	390.625	0.07671	2005.22	0.09577	8203.12	0.36995	13437.5	0.62152	6250	0.40524	6015.62	0.33525		19475	0.40487	558.594	-0.00283	2434.38	0.0598	6250	0.02702		5968.75	0.21159	3593.75	0.19297	3593.75	0.00474
	304.297	0.04428	318.359	0.054	781.25	0.08136	4010.44	0.22655	16406.2	0.58505	26875	0.7852	12500	0.76485	12031.2	0.71035		38950	0.5263	1117.19	0.02979	4868.75	0.0731	12500	0.17061		11937.5	0.32865	7187.5	0.14142	7187.5	0.31411
	608.594	-0.00261	636.719	0.06383	1562.5	0.09849	8020.88	0.40413	32812.5	0.76399	53750	1.01494	50000	0.88128	24062.5	0.74598		77900	0.72721	2234.38	0.10916	9737.5	0.27418	25000	0.32827		23875	0.55241	14375	0.28788	14375	0.30899
	1217.19	0.05893	1273.44	0.06714	3125	0.2695	16041.8	0.89335	65625	0.9147	107500	0.81088	100000	0.90939	48125	0.90982				4468.75	-0.0806	19475	0.39846	50000	0.40461		47750	0.71863	28750	0.53513	28750	0.45547
	2434.38	0.19882	2546.88	0.09891	6250	0.40744	32083.5	0.56704	131250	0.83621			200000	0.96914	96250	0.90197				8937.5	0.11068	38950	0.5192	100000	0.60486		95500	0.80245	57500	0.68787	57500	0.66653
	4868.75	0.32568	5093.75	0.25725	12500	0.58071	64167	0.908							192500	0.92952				17875	0.23422	77900	0.71895						115000	0.77486	115000	0.80392
	9737.5	0.53086	10187.5	0.63244	25000	0.81405														35750	0.41355
	19475	0.64031	20375	0.65006	50000	0.82891														71500	0.40714
	38950	0.84707	40750	0.85541	100000	0.88287														143000	0.46793
	77900	0.85566	81500	0.82553	200000	0.97302														286000	0.87013
Bar chart
	Kd(KIND2) [nM]	Kd(KIND2 + THD1) [nM]	Kd(KIND2 + THD2) [nM]
	9667	30741.2	20853.7
	10127.3	85575.5	29109.1
	8684.61	31894.3	29451.4
	9625.04	65979.3
	12101.6
	7761.04
	6458.3
	7664.62

## Sheet: Fig 1H
unlabeled Protein		KIND2	THD1	THD1	KIND2
labeled Protein		647-KIND2	647-KIND2	565-THD1	565-THD1
TM-CT		b1	b1	b1	b1
Lipid		PIP3	PIP3	PIP3	PIP3
c(protein) [nM]	log(c)
5000	3.69897	0.04716	0.12164	0.01589	0.48524
1000	3	0.10671	0.11319	0.04158	0.60011
200	2.30103	0.38543	0.34893	0.33399	0.76476
40	1.60206	0.68622	0.72442	0.59306	0.84955
8	0.90309	0.93349	0.7534	0.85938	0.92203

## Sheet: Fig 1I
FACS RDA
unlabeled Protein	THD1	THD1	KIND2	KIND2		THD1	THD1	KIND2	KIND2		THD1	THD1	KIND2	KIND2		THD1	THD1	KIND2	KIND2		THD1	THD1	KIND2	KIND2		THD1	THD1	KIND2	KIND2
labeled Protein	565-THD1	647-KIND2	647-KIND2	565-THD1		565-THD1	647-KIND2	647-KIND2	565-THD1		565-THD1	647-KIND2	647-KIND2	565-THD1		565-THD1	647-KIND2	647-KIND2	565-THD1		565-THD1	647-KIND2	647-KIND2	565-THD1		565-THD1	647-KIND2	647-KIND2	565-THD1
TM-CT	b1	b1	b1	b1		b1-Y795A	b1-Y795A	b1-Y795A	b1-Y795A		b1-Y783A	b1-Y783A	b1-Y783A	b1-Y783A		a5-TM	a5-TM	a5-TM	a5-TM		b3	b3	b3	b3		b3	b3	b3	b3
Lipid	PIP3	PIP3	PIP3	PIP3		PIP3	PIP3	PIP3	PIP3		PIP3	PIP3	PIP3	PIP3		PIP3	PIP3	PIP3	PIP3		PIP2	PIP2	PIP2	PIP2		PIP3	PIP3	PIP3	PIP3
IC50 [nM]	81	280	96	3727		85	360	120	5800		1252	360	297	151		943	1186	897	279		62	388	163	4905		53	316	79	760
	70	72	62	2000		126	466	229	1204		378	1060	278	267		116	607	578	234		83	58	27	4733		70	135	90	573
	185	449	32	5029		186	284	183	623		216	687	387	102		128	899	299	320		29	236	95	1136		127	510	69	678
	74	86	55	1462		114	197	114	709		212	1559		1213		456	177	897	172		28	216
	48		108			125						653									128	226

## Sheet: Fig 2B
Residue TLN1-F3	CSP	Residue TLN2-F3	CSP
305	0.000217882	308	0.000217882		stdev	2xstdev
306	0	309	0		0.00944495	0.0188899
307	0.00204803	310	0.00204803
308	0.0225252	311	0.0225252
309	0	312	0
310	0.0049408	313	0.0049408
311	0	314	0
312	0.00165196	315	0.00165196
313	0.00623442	316	0.00623442
314	0.0048554	317	0.0048554
315	0.00427012	318	0.00427012
316	0.00676975	319	0.00676975
317	0.00767212	320	0.00767212
318	0.00775291	321	0.00775291
319	0.00593	322	0.00593
320	0.00649002	323	0.00649002
321	0	324	0
322	0.0115815	325	0.0115815
323	0	326	0
324	0.0157008	327	0.0157008
325	0.00858211	328	0.00858211
326	0.00422651	329	0.00422651
327	0	330	0
328	0.0109874	331	0.0109874
329	0.00576555	332	0.00576555
330	0.00604316	333	0.00604316
331	0.00109049	334	0.00109049
332	0.0100935	335	0.0100935
333	0	336	0
334	0.00748081	337	0.00748081
335	0	338	0
336	0	339	0
337	0.0109079	340	0.0109079
338	0.00203465	341	0.00203465
339	0.00909946	342	0.00909946
340	0.0117214	343	0.0117214
341	0.00727644	344	0.00727644
342	0.00861919	345	0.00861919
343	0.00303232	346	0.00303232
344	0.00995102	347	0.00995102
345	0	348	0
346	0.017444	349	0.017444
347	0.00571862	350	0.00571862
348	0	351	0
349	0.00152388	352	0.00152388
350	0.0136929	353	0.0136929
351	0.00679008	354	0.00679008
352	0	355	0
353	0.00567071	356	0.00567071
354	0.0249512	357	0.0249512
355	0.00675076	358	0.00675076
356	0.00444263	359	0.00444263
357	0	360	0
358	0	361	0
359	0.011324	362	0.011324
360	0.00262167	363	0.00262167
361	0	364	0
362	0.00879614	365	0.00879614
363	0	366	0
364	0.0142189	367	0.0142189
365	0.0288259	368	0.0288259
366	0.0119852	369	0.0119852
367	0.00241944	370	0.00241944
368	0.0301428	371	0.0301428
369	0.0137408	372	0.0137408
370	0	373	0
371	0.0164015	374	0.0164015
372	0.00261488	375	0.00261488
373	0.0266202	376	0.0266202
374	0	377	0
375	0.0071204	378	0.0071204
376	0	379	0
377	0	380	0
378	0	381	0
379	0	382	0
380	0.0291764	383	0.0291764
381	0.0192793	384	0.0192793
382	0.0119241	385	0.0119241
383	0.0148848	386	0.0148848
384	0.00147309	387	0.00147309
385	0.00445591	388	0.00445591
386	0.00517812	389	0.00517812
387	0.0061837	390	0.0061837
388	0.0063795	391	0.0063795
389	0.00402097	392	0.00402097
390	0	393	0
391	0.019961	394	0.019961
392	0.00977004	395	0.00977004
393	0.0114522	396	0.0114522
394	0.00958012	397	0.00958012
395	0.0210745	398	0.0210745
396	0	399	0
397	0	400	0
398	0.0387496	401	0.0387496
399	0.00746105	402	0.00746105
400	0	403	0
401	0.0414044	404	0.0414044
402	0.00473072	405	0.00473072
403	0.00394547	406	0.00394547
404	0.0450104	407	0.0450104
405	0.0218361	408	0.0218361

## Sheet: Fig 2G
		Kd(KIND2) / Kd(KIND2 + THD1) [-]
KIND2	WT	1.10526
KIND2	D4K	0.833333
KIND2	D10K	1
KIND2	C12A	0.675676
KIND2	Y13A	0.454545
KIND2	D15K	1.08696
KIND2	W18A	1

## Sheet: Fig 2J
	Mean intensity 1:0.8 / Mean intensity 1:0.2 [-]	sd
TLN1-F3	0.88531	0.0352305
dKIND2	0.936779	0.0730717
dKIND2-Y13A	0.923035	0.0597065
dKIND2 + TLN1-F3	0.465961	0.102954
dKIND2-Y13A + TLN1-F3	0.689199	0.16901
dKIND2-Y13A + TLN1-K402E	0.862501	0.114216

## Sheet: Fig 3C
FACS RDA
unlabeled Protein	THD1-K402E	THD1-K402E	KIND2	KIND2		THD1-K402E	THD1-K402E	KIND2	KIND2		THD1-K402E	THD1-K402E	KIND2	KIND2		THD1-K402E	THD1-K402E	KIND2	KIND2		THD1-K402E	THD1-K402E	KIND2	KIND2		THD1-K402E	THD1-K402E	KIND2	KIND2
labeled Protein	565-THD1-K402E	647-KIND2	647-KIND2	565-THD1-K402E		565-THD1-K402E	647-KIND2	647-KIND2	565-THD1-K402E		565-THD1-K402E	647-KIND2	647-KIND2	565-THD1-K402E		565-THD1-K402E	647-KIND2	647-KIND2	565-THD1-K402E		565-THD1-K402E	647-KIND2	647-KIND2	565-THD1-K402E		565-THD1-K402E	647-KIND2	647-KIND2	565-THD1-K402E
TM-CT	b1	b1	b1	b1		b3	b3	b3	b3		a5-TM	a5-TM	a5-TM	a5-TM		b1	b1	b1	b1		b3	b3	b3	b3		a5-TM	a5-TM	a5-TM	a5-TM
Lipid	PIP2	PIP2	PIP2	PIP2		PIP2	PIP2	PIP2	PIP2		PIP2	PIP2	PIP2	PIP2		PIP3	PIP3	PIP3	PIP3		PIP3	PIP3	PIP3	PIP3		PIP3	PIP3	PIP3	PIP3
IC50 [nM]	85	271	151	514	--	51	186	163	116		226	723	760	731		48	332	96	78		37	324	79	229		327	235	897	63
	177	366	155	512		88	206	27	65		265	558	896	417		59	291	62	36		65	103	90	262		110	77	578	164
	334	201	176	396		212	276	95			245	160	126	247		259	217	32	246		188	243	69	254		196	1048	299	60
	258	258		487		138	136				190	804				311	447	55	1287		126	154		78				897
																		108

## Sheet: Fig 3D
FACS RDA
unlabeled Protein	THD1	THD1	KIND2-Y13A	KIND2-Y13A		THD1	THD1	KIND2-Y13A	KIND2-Y13A		THD1	THD1	KIND2-Y13A	KIND2-Y13A		THD1	THD1	KIND2-Y13A	KIND2-Y13A		THD1	THD1	KIND2-Y13A	KIND2-Y13A		THD1	THD1	KIND2-Y13A	KIND2-Y13A
labeled Protein	565-THD1	647-KIND2-Y13A	647-KIND2-Y13A	565-THD1		565-THD1	647-KIND2-Y13A	647-KIND2-Y13A	565-THD1		565-THD1	647-KIND2-Y13A	647-KIND2-Y13A	565-THD1		565-THD1	647-KIND2-Y13A	647-KIND2-Y13A	565-THD1		565-THD1	647-KIND2-Y13A	647-KIND2-Y13A	565-THD1		565-THD1	647-KIND2-Y13A	647-KIND2-Y13A	565-THD1
TM-CT	b1	b1	b1	b1		b3	b3	b3	b3		a5-TM	a5-TM	a5-TM	a5-TM		b1	b1	b1	b1		b3	b3	b3	b3		a5-TM	a5-TM	a5-TM	a5-TM
Lipid	PIP2	PIP2	PIP2	PIP2		PIP2	PIP2	PIP2	PIP2		PIP2	PIP2	PIP2	PIP2		PIP3	PIP3	PIP3	PIP3		PIP3	PIP3	PIP3	PIP3		PIP3	PIP3	PIP3	PIP3
IC50 [nM]	49	321	78	203		62	339	112	343		407	305	118	239		81	153	56	168		53	503	121	176		943	278	47	211
	91	390	91	479		83	426	238	204		210	411	99	197		70	296	119	223		70	721	167	234		116	284	117	351
	89	506	124	290		29	891	305	419		349	202	232	169		185	500	60	116		127	593	233	205		128	108	203	234
	62	206				28	276		94		141		201	670		74	214					136		83		456		145	379
						128					264					48								--

[truncated: 47 more sheets: Fig 3E, Fig 3F, Fig 3G, Fig 3H, Fig 3I, Fig 3J, Fig 5A, Fig 5C, Fig 5D, Fig 5E, Fig 5F, Fig 5G, Ext Data Fig 1E, Ext Data Fig 1G, Ext Data Fig 1H, Ext Data Fig 1I, Ext Data Fig 1J, Ext Data Fig 1K, Ext Data Fig 1L, Ext Data Fig 1M …]
